# Supplementary material for: Murine Mesenchymal Stromal Cells Retain Biased Differentiation Plasticity Towards Their Tissue of Origin
Source: Cells. 2020 Mar 19;9(3):756. doi: 10.3390/cells9030756 (PMC7140683; doi:10.3390/cells9030756)
Supplement: Supplementary file 1 [file cells-09-00756-s001.zip]

Archive with 4 entries (4 files):
- Supp Table S1.doc
- Supp Figure S1.pdf
- Supp Figure S2.pdf
- Supp Figure S3.pdf
